# Supplementary material for: GenomicDistributions: fast analysis of genomic intervals with Bioconductor
Source: BMC Genomics. 2022 Apr 12;23:299. doi: 10.1186/s12864-022-08467-y (PMC9003978; doi:10.1186/s12864-022-08467-y)
Supplement: Supplementary file 2 — Additional file 2: Supplementary Table S2. [file 12864_2022_8467_MOESM2_ESM.xlsx]

## Sheet: TableS2
Table S2: Comparison of available features in GenomicDistributions and comparable packages
	GenomicDistributions	rGREAT / GREAT	chromPlot	karyoploteR	ChIPpeakAnno	ChIPseeker	annotatr	Goldmine	LOLA / LOLAweb	epiCOLOC
Offers precompiled genome features / functions accept genome name input (e.g. "hg19", "mm10")	✓	✓	✓	✓	✓*	✗	✓	✓	✓	✓
Reference genomes with precompiled features	hg19, hg38, mm9, mm10	hg19, hg38, mm9, mm10, (danRer7 - GREAT v3)	hg19, mm10	any UCSC genome assembly	hg18, hg19, hg38, NCBIM37, mm10, RGSC3.4, rn5, zv8, zv9	NA	hg19, hg38, dm3, dm6, mm9, mm10, rn4, rn5, rn6	any UCSC genome assembly	hg19, hg38, mm9, mm10	hg19, hg38
Other user provided genome assembly allowed	✓	✗	✓	✓	✓	✓	✓	✓	✓	✗
Internal function(s) to build genome features	✓	✗	✓	✓	✓	✓	✓	✓	✗	✗
Function input to build genome features	FASTA, GTF, GRanges object	NA	UCSC feature table, BSgenome / Seqinfo / GRanges object	BSgenome / Seqinfo / GRanges object	mart / TxDb / EnsDb object, BED, GFF	TxDb / EnsDb object	TxDb object/ org.*.eg.db	UCSC feature table	NA	NA
Origin of precompiled features (bellow is list of available features):	Ensembl/Biomart	Ensembl	NA	NA	Ensembl/BioMart	TxDb object / EnsDb object	TxDb object/ org.*.eg.db	UCSC Table Browser (knownGene / Ensembl / RefSeq)	NA	NA
TSS	✓	✓	NA	NA	✓	✓	✓	NA	NA	NA
promoter	✓	NA	NA	NA	✓	✓	✓	✓	NA	NA
exon	✓	NA	NA	NA	✓	✓	✓	✓	NA	NA
inton	✓	NA	NA	NA	✓	✓	✓	✓	NA	NA
5'UTR	✓	NA	NA	NA	✓	✓	✓	✓	NA	NA
3'UTR	✓	NA	NA	NA	✓	✓	✓	✓	NA	NA
intergenic	✓	NA	NA	NA	✓	✓	✓	✓	NA	NA
other features	✗	NA	NA	centromeres	downstream	downstream	downstream, CpG annotations, enhancers, lncRNA, chromatin states **	any region set from UCSC feature tables (e.g. CpG annotations, ENCODE ChIP-seq peaks)	NA	NA
Allows other user-provided features (e.g. enhancers, ChIP-seq regions)	✓	NA	NA	✓	✓	✓***	✓	✓	✓	✗
Format of user-provided features	GRanges object	NA	NA	GRanges object	GRanges object	BED files / folder with bed files/ GRangesList	GRanges object / AnnotatioHub output	GRanges object	GRangesList with annotation table	NA
Other functionalities / precompiled datasets	Matrix with open chromatin signal values across different cell types - assembled from ENCODE (not mm9)	NA	NA	NA	gene set enrichment: gene ontology, KEGG	gene set enrichment: Gene Ontology, KEGG, Disease Ontology, MeSH and Reactome / regions set enrichment analysis - regions from GEO	NA	NA	regions set enrichment analysis - regions from ENCODE, Cistrome, Codex + hg19/hg38 only: DNase hypersensitive sites (ref), UCSC feature tables + Roadmap Epigenomics + Jaspar	regions set enrichment analysis - regions from ENCODE, Cistrome, ReMap, ChIP-Atlas, Blueprint, BOCA, HACER, FANTOM5, TCGA, epiCOLOC, ChomHMM RoadMap Segmentation, Segway
* precompiled annotation available for TSS only
** CpG annotations - hg*, mm*, rn* from AnnotationHub / enhancers - hg19, mm9 from FANTOM5 / lncRNA - hg19, hg38, mm10 from GENCODE / chromatin states - nine hg19 cell lines from chromHMM
*** for regions set enrichment analysis only
